# Supplementary material for: Synthesis and Crystal Structure of Adamantylated 4,5,6,7-Tetrahalogeno-1H-benzimidazoles Novel Multi-Target Ligands (Potential CK2, M2 and SARS-CoV-2 Inhibitors); X-ray/DFT/QTAIM/Hirshfeld Surfaces/Molecular Docking Study
Source: Molecules. 2022 Dec 24;28(1):147. doi: 10.3390/molecules28010147 (PMC9822452; doi:10.3390/molecules28010147)
Supplement: Supplementary file 1 [file molecules-28-00147-s001.zip]

Archive with 1 entries (1 files):
- molecules-2071054-supplementary.pdf
